# Supplementary material for: Impact of Dietary Trajectories on Obesity and Dental Caries in Preschool Children: Findings from the Healthy Smiles Healthy Kids Study
Source: Nutrients. 2021 Jun 29;13(7):2240. doi: 10.3390/nu13072240 (PMC8308427; doi:10.3390/nu13072240)
Supplement: Supplementary file 1 [file nutrients-13-02240-s001.zip]

Archive with 1 entries (1 files):
- nutrients-1240545-supplementary.pdf
